# Supplementary material for: Proteomic aging clock predicts mortality and risk of common age-related diseases in diverse populations
Source: Nat Med. 2024 Aug 8;30(9):2450–60. doi: 10.1038/s41591-024-03164-7 (PMC11405266; doi:10.1038/s41591-024-03164-7)
Supplement: Supplementary file 3 — Supplementary Tables 1–21. [file 41591_2024_3164_MOESM3_ESM.xlsx]

## Sheet: Contents
Argentieri et al. Proteomic aging clock predicts mortality and risk of common age-related diseases in diverse populations
Supplementary Tables
Table S1. All age-associated proteins (APs) in the full 204-protein proteomic age clock
Table S2. 20 age-associated proteins (APs) in the ProtAge20 clock
Table S3. Associations between ProtAgeGap (PAG) and biological aging / functional status outcomes (all UK Biobank participants, n=45,441)
Table S4. Associations between ProtAgeGap (PAG) and biological aging / functional status outcomes (healthy UK Biobank participants, n=20,353)
Table S5. Associations between ProtAgeGap20 (PAG20) and biological aging / functional status outcomes (all UK Biobank participants, n=45,441)
Table S6. Associations between ProtAgeGap20 (PAG20) and biological aging / functional status outcomes (healthy UK Biobank participants, n=20,353)
Table S7. Associations between ProtAgeGap (PAG) and incident non-cancer diseases - model 1 (all UK Biobank participants, n=45,441)
Table S8. Associations between ProtAgeGap (PAG) and incident non-cancer diseases - model 2 (all UK Biobank participants, n=45,441)
Table S9. Associations between ProtAgeGap (PAG) and incident non-cancer diseases - model 3 (all UK Biobank participants, n=45,441)
Table S10. Associations between ProtAgeGap20 (PAG20) and incident non-cancer diseases - model 1 (all UK Biobank participants, n=45,441)
Table S11. Associations between ProtAgeGap20 (PAG20) and incident non-cancer diseases - model 2 (all UK Biobank participants, n=45,441)
Table S12. Associations between ProtAgeGap20 (PAG20) and incident non-cancer diseases - model 3 (all UK Biobank participants, n=45,441)
Table S13. Associations between ProtAgeGap (PAG) and incident cancers - model 1 (all UK Biobank participants, n=45,441)
Table S14. Associations between ProtAgeGap (PAG) and incident cancers - model 2 (all UK Biobank participants, n=45,441)
Table S15. Associations between ProtAgeGap (PAG) and incident cancers - model 3 (all UK Biobank participants, n=45,441)
Table S16. Age-specific incidence rates in the UK Biobank for mortality and age-related diseases by ProtAgeGap (PAG) deciles
Table S17. Age-specific incidence rates in the China Kadoorie Biobank for mortality and age-related diseases by ProtAgeGap (PAG) deciles
Table S18. Individual aging biomarker and frailty variables tested in the UK Biobank
Table S19. Items used to construct the frailty index in the UK Biobank
Table S20. Variables used to calculate prevalence and incidence of chronic diseases and clinical risk factors in the UK Biobank
Table S21. Variables used to calculate prevalence and incidence of chronic diseases and clinical risk factors in the China Kadoorie Biobank
1

## Sheet: TS1. ProtAge APs
Gene_name	Protein_name	UniProt ID	Horvath_overlap	PhenoAge_overlap	DunedinPACE_overlap	Johnson_2020_review_overlap	Coenen_2023_AP_overlap	Lehallier_2019_clock_overlap
ACRV1	Acrosomal protein SP-10	P26436	0	0	0	0	0	0
ACTA2	Actin, aortic smooth muscle	P62736	0	0	0	0	0	0
ADA	Adenosine deaminase	P00813	0	0	0	0	0	0
ADAMTS13	A disintegrin and metalloproteinase with thrombospondin motifs 13	Q76LX8	0	0	1	1	1	1
ADAMTS15	A disintegrin and metalloproteinase with thrombospondin motifs 15	Q8TE58	0	0	0	0	0	0
ADAMTS16	A disintegrin and metalloproteinase with thrombospondin motifs 16	Q8TE57	0	0	0	0	0	0
ADAMTSL5	ADAMTS-like protein 5	Q6ZMM2	0	1	0	0	0	0
ADGRG1	Adhesion G-protein coupled receptor G1	Q9Y653	0	0	0	0	0	0
AFP	Alpha-fetoprotein	P02771	0	0	0	0	0	0
AGER	Advanced glycosylation end product-specific receptor	Q15109	0	0	0	0	0	1
AGRP	Agouti-related protein	O00253	0	0	0	1	1	1
AHNAK2	Protein AHNAK2	Q8IVF2	0	0	0	0	0	0
ANGPT2	Angiopoietin-2	O15123	0	0	0	0	0	1
BAG3	BAG family molecular chaperone regulator 3	O95817	0	0	0	0	0	0
BCAN	Brevican core protein	Q96GW7	0	0	0	0	1	1
BGLAP	Osteocalcin	P02818	0	0	0	0	0	0
BOC	Brother of CDO	Q9BWV1	0	0	0	0	1	0
BSG	Basigin	P35613	0	0	0	0	0	0
C19orf12	Protein C19orf12	Q9NSK7	0	0	0	0	0	0
C1QL2	Complement C1q-like protein 2	Q7Z5L3	0	0	0	0	0	0
CA14	Carbonic anhydrase 14	Q9ULX7	0	0	0	0	0	0
CA4	Carbonic anhydrase 4	P22748	0	0	0	0	0	0
CALB1	Calbindin	P05937	0	1	0	0	0	0
CCDC80	Coiled-coil domain-containing protein 80	Q76M96	0	0	0	1	1	1
CCL28	C-C motif chemokine 28	Q9NRJ3	0	0	0	0	0	0
CCN5	CCN family member 5	O76076	0	0	0	0	0	0
CD1C	T-cell surface glycoprotein CD1c	P29017	0	0	0	0	0	0
CD248	Endosialin	Q9HCU0	0	0	0	0	1	0
CD8A	T-cell surface glycoprotein CD8 alpha chain	P01732	0	0	0	0	0	0
CD93	Complement component C1q receptor	Q9NPY3	0	0	0	0	0	1
CDCP1	CUB domain-containing protein 1	Q9H5V8	0	0	0	0	1	0
CDH2	Cadherin-2	P19022	0	0	0	0	0	0
CDH3	Cadherin-3	P22223	0	0	0	0	0	0
CDHR2	Cadherin-related family member 2	Q9BYE9	0	0	0	0	0	0
CDON	Cell adhesion molecule-related/down-regulated by oncogenes	Q4KMG0	0	0	0	1	1	1
CELSR2	Cadherin EGF LAG seven-pass G-type receptor 2	Q9HCU4	0	0	0	0	0	0
CFHR5	Complement factor H-related protein 5	Q9BXR6	0	0	0	0	0	0
CHGB	Secretogranin-1	P05060	0	0	0	0	1	0
CHIT1	Chitotriosidase-1	Q13231	0	0	0	0	1	1
CHRDL1	Chordin-like protein 1	Q9BU40	0	0	0	1	1	1
CHRDL2	Chordin-like protein 2	Q6WN34	0	0	0	0	0	1
CKAP4	Cytoskeleton-associated protein 4	Q07065	0	0	0	0	0	0
CLEC14A	C-type lectin domain family 14 member A	Q86T13	0	0	0	0	0	0
CNTN5	Contactin-5	O94779	0	0	0	0	0	0
COL15A1	Collagen alpha-1(XV) chain	P39059	0	0	0	0	0	1
COL6A3	Collagen alpha-3(VI) chain	P12111	0	0	0	0	0	0
COL9A1	Collagen alpha-1(IX) chain	P20849	0	0	0	0	0	0
CR2	Complement receptor type 2	P20023	0	0	0	0	1	0
CRH	Corticoliberin	P06850	0	0	0	0	0	0
CRTAC1	Cartilage acidic protein 1	Q9NQ79	0	0	0	0	1	0
CRYBB2	Beta-crystallin B2	P43320	0	0	0	0	0	0
CSPG5	Chondroitin sulfate proteoglycan 5	O95196	1	0	0	0	0	0
CST1	Cystatin-SN	P01037	0	0	0	0	0	0
CST5	Cystatin-D	P28325	0	0	0	0	1	0
CTHRC1	Collagen triple helix repeat-containing protein 1	Q96CG8	0	0	0	0	1	0
CTSF	Cathepsin F	Q9UBX1	0	1	0	0	0	1
CTSV	Cathepsin L2	O60911	0	0	0	1	1	1
CXADR	Coxsackievirus and adenovirus receptor	P78310	1	1	0	0	0	1
CXCL12	Stromal cell-derived factor 1	P48061	0	0	0	0	0	1
CXCL14	C-X-C motif chemokine 14	O95715	0	0	0	0	0	0
CXCL17	C-X-C motif chemokine 17	Q6UXB2	0	0	0	0	0	0
CXCL9	C-X-C motif chemokine 9	Q07325	0	0	0	1	0	0
CYB5R2	NADH-cytochrome b5 reductase 2	Q6BCY4	0	0	0	0	0	0
CYTL1	Cytokine-like protein 1	Q9NRR1	0	1	0	0	0	0
DCBLD2	Discoidin, CUB and LCCL domain-containing protein 2	Q96PD2	0	0	0	0	0	1
DCN	Decorin	P07585	0	0	0	0	0	1
DIPK2B	Divergent protein kinase domain 2B	Q9H7Y0	0	0	0	0	0	0
DKK3	Dickkopf-related protein 3	Q9UBP4	1	0	0	0	1	0
DKKL1	Dickkopf-like protein 1	Q9UK85	0	0	0	0	0	0
DLK1	Protein delta homolog 1	P80370	0	0	0	0	0	1
DMP1	Dentin matrix acidic phosphoprotein 1	Q13316	0	0	0	0	0	0
DPEP2	Dipeptidase 2	Q9H4A9	0	1	0	0	0	0
DPT	Dermatopontin	Q07507	0	0	0	0	1	1
EDA2R	Tumor necrosis factor receptor superfamily member 27	Q9HAV5	0	0	0	1	0	0
EDDM3B	Epididymal secretory protein E3-beta	P56851	0	0	0	0	0	0
EDIL3	EGF-like repeat and discoidin I-like domain-containing protein 3	O43854	0	0	0	0	0	0
EFEMP1	EGF-containing fibulin-like extracellular matrix protein 1	Q12805	0	0	0	1	1	0
EFHD1	EF-hand domain-containing protein D1	Q9BUP0	0	0	0	0	0	0
EGFR	Epidermal growth factor receptor	P00533	0	0	0	1	1	1
ELN	Elastin	P15502	0	0	0	0	0	0
ENAH	Protein enabled homolog	Q8N8S7	0	0	0	0	0	0
ENG	Endoglin	P17813	0	0	0	0	0	0
ENO3	Beta-enolase	P13929	0	0	0	0	0	0
ENPP2	Ectonucleotide pyrophosphatase/phosphodiesterase family member 2	Q13822	1	0	0	0	0	0
ENPP5	Ectonucleotide pyrophosphatase/phosphodiesterase family member 5	Q9UJA9	0	0	0	0	1	1
ERBB4	Receptor tyrosine-protein kinase erbB-4	Q15303	0	0	0	0	0	0
FABP4	Fatty acid-binding protein, adipocyte	P15090	0	0	0	0	1	0
FAM3B	Protein FAM3B	P58499	0	0	0	0	0	1
FAP	Prolyl endopeptidase FAP	Q12884	0	0	0	0	0	0
FAS	Tumor necrosis factor receptor superfamily member 6	P25445	0	0	0	1	1	1
FASLG	Tumor necrosis factor ligand superfamily member 6	P48023	0	0	0	0	0	1
FBLN2	Fibulin-2	P98095	0	0	0	0	0	0
FCRL2	Fc receptor-like protein 2	Q96LA5	0	0	0	0	0	0
FGF5	Fibroblast growth factor 5	P12034	0	0	0	0	0	0
FSHB	Follitropin subunit beta	P01225	0	0	0	0	0	0
FSTL1	Follistatin-related protein 1	Q12841	0	0	0	0	0	0
GAS6	Growth arrest-specific protein 6	Q14393	0	0	0	0	0	0
GDF15	Growth/differentiation factor 15	Q99988	0	0	0	1	1	1
GFAP	Glial fibrillary acidic protein	P14136	0	0	0	0	0	0
GFRAL	GDNF family receptor alpha-like	Q6UXV0	0	0	0	0	0	1
GHRL	Appetite-regulating hormone	Q9UBU3	0	0	0	0	0	0
GIP	Gastric inhibitory polypeptide	P09681	0	0	0	0	0	0
GIPC2	PDZ domain-containing protein GIPC2	Q8TF65	0	0	0	0	0	0
GP2	Pancreatic secretory granule membrane major glycoprotein GP2	P55259	0	0	0	0	0	0
GZMB	Granzyme B	P10144	0	0	0	0	0	0
HAVCR1	Hepatitis A virus cellular receptor 1	Q96D42	0	0	0	1	1	0
HMCN2	Hemicentin-2	Q8NDA2	0	0	0	0	0	0
HSD11B1	Corticosteroid 11-beta-dehydrogenase isozyme 1		0	0	0	0	0	0
IGDCC4	Immunoglobulin superfamily DCC subclass member 4	Q8TDY8	0	0	0	0	1	1
IL17D	Interleukin-17D	Q8TAD2	0	0	0	0	0	0
IL5RA	Interleukin-5 receptor subunit alpha	Q01344	0	0	0	0	1	1
IL7R	Interleukin-7 receptor subunit alpha	P16871	0	0	0	0	0	0
INSL3	Insulin-like 3	P51460	0	0	0	0	0	0
ITGAV	Integrin alpha-V	P06756	0	0	0	0	0	0
ITGB5	Integrin beta-5	P18084	0	0	0	0	0	0
ITGBL1	Integrin beta-like protein 1	O95965	0	0	0	0	0	0
KIF22	Kinesin-like protein KIF22	Q14807	0	0	0	0	0	0
KIT	Mast/stem cell growth factor receptor Kit	P10721	0	0	0	0	1	1
KLK14	Kallikrein-14	Q9P0G3	0	0	0	0	0	0
KLK3	Prostate-specific antigen	P07288	0	0	0	0	0	1
KLK4	Kallikrein-4	Q9Y5K2	0	0	0	0	0	0
KLK7	Kallikrein-7	P49862	0	0	0	1	1	1
KLK8	Kallikrein-8	O60259	0	1	0	0	0	0
KLRF1	Killer cell lectin-like receptor subfamily F member 1	Q9NZS2	0	0	0	0	0	0
L1CAM	Neural cell adhesion molecule L1	P32004	0	0	0	0	0	0
LACRT	Extracellular glycoprotein lacritin	Q9GZZ8	0	0	0	0	1	0
LECT2	Leukocyte cell-derived chemotaxin-2	O14960	0	0	0	0	0	0
LEG1	Protein LEG1 homolog	Q6P5S2	0	0	0	0	1	0
LHB	Lutropin subunit beta	P01229	0	1	0	0	0	1
LMOD1	Leiomodin-1	P29536	0	1	0	0	0	0
LPO	Lactoperoxidase	P22079	0	0	0	0	0	1
LTBP2	Latent-transforming growth factor beta-binding protein 2	Q14767	0	0	0	0	0	0
LYPD3	Ly6/PLAUR domain-containing protein 3	O95274	0	0	0	0	0	0
MAMDC4	Apical endosomal glycoprotein	Q6UXC1	0	0	0	0	0	0
MATN3	Matrilin-3	O15232	0	1	0	0	0	0
MEP1B	Meprin A subunit beta	Q16820	0	0	0	0	0	0
MEPE	Matrix extracellular phosphoglycoprotein	Q9NQ76	0	0	0	0	0	0
MERTK	Tyrosine-protein kinase Mer	Q12866	0	0	0	0	0	0
MFGE8	Lactadherin	Q08431	0	0	0	0	0	0
MLN	Promotilin	P12872	0	0	0	0	1	1
MMP12	Macrophage metalloelastase	P39900	0	0	0	1	1	1
MOG	Myelin-oligodendrocyte glycoprotein	Q16653	0	0	0	0	0	0
MXRA8	Matrix remodeling-associated protein 8	Q9BRK3	0	0	0	0	1	1
NCAN	Neurocan core protein	O14594	0	0	0	0	1	0
NEFL	Neurofilament light polypeptide	P07196	0	0	0	0	0	0
NME3	Nucleoside diphosphate kinase 3	Q13232	0	0	0	0	0	0
NOTCH3	Neurogenic locus notch homolog protein 3	Q9UM47	0	0	0	0	1	0
NPL	N-acetylneuraminate lyase	Q9BXD5	0	1	0	0	0	0
NPTX2	Neuronal pentraxin-2	P47972	0	0	0	0	0	0
NTF3	Neurotrophin-3	P20783	0	0	0	0	0	0
NTF4	Neurotrophin-4	P34130	0	0	0	0	0	0
NTproBNP	N-terminal prohormone of brain natriuretic peptide	NT-proBNP	0	0	0	0	0	0
ODAM	Odontogenic ameloblast-associated protein	A1E959	0	0	0	0	0	0
PAEP	Glycodelin	P09466	0	0	0	0	0	0
PAMR1	Inactive serine protease PAMR1	Q6UXH9	0	0	0	0	0	0
PINLYP	phospholipase A2 inhibitor and Ly6/PLAUR domain-containing protein	A6NC86	0	0	0	0	0	0
PKD1	Polycystin-1	P98161	0	0	0	0	0	0
PLAT	Tissue-type plasminogen activator	P00750	0	0	0	0	0	0
PODXL2	Podocalyxin-like protein 2	Q9NZ53	0	0	0	0	0	0
POMC	Pro-opiomelanocortin	P01189	1	0	0	0	0	0
PRELP	Prolargin	P51888	0	0	0	0	0	0
PRL	Prolactin	P01236	0	0	0	0	0	1
PRND	Prion-like protein doppel	Q9UKY0	0	0	0	0	0	0
PROK1	Prokineticin-1	P58294	0	0	0	0	0	0
PSPN	Persephin	O60542	0	0	0	0	0	0
PTGDS	Prostaglandin-H2 D-isomerase	P41222	0	0	0	0	1	1
PTN	Pleiotrophin	P21246	0	0	0	1	1	1
PTPRM	Receptor-type tyrosine-protein phosphatase mu	P28827	0	0	0	0	0	0
PTPRN2	Receptor-type tyrosine-protein phosphatase N2	Q92932	0	0	0	0	0	0
PTPRR	Receptor-type tyrosine-protein phosphatase R	Q15256	0	0	0	0	0	0
PTPRZ1	Receptor-type tyrosine-protein phosphatase zeta	P23471	0	0	0	0	0	0
REN	Renin	P00797	0	0	0	0	0	0
RET	Proto-oncogene tyrosine-protein kinase receptor Ret	P07949	0	0	0	0	1	1
RGMA	Repulsive guidance molecule A	Q96B86	0	0	0	0	0	0
RGMB	RGM domain family member B		0	0	0	0	0	0
RLN2	Prorelaxin H2	P04090	0	0	0	0	0	0
ROBO1	Roundabout homolog 1	Q9Y6N7	0	0	0	0	0	1
RRM2	Ribonucleoside-diphosphate reductase subunit M2	P31350	0	0	0	0	1	0
SCARF2	Scavenger receptor class F member 2	Q96GP6	0	0	0	0	1	1
SCG2	Secretogranin-2	P13521	0	0	0	0	0	0
SCG3	Secretogranin-3	Q8WXD2	0	0	0	0	0	1
SCGB1A1	Uteroglobin	P11684	0	0	0	0	0	0
SDK2	Protein sidekick-2	Q58EX2	0	0	0	0	0	0
SEPTIN3	Neuronal-specific septin-3	Q9UH03	0	0	0	0	0	0
SOD2	Superoxide dismutase [Mn], mitochondrial	P04179	0	0	0	0	0	0
SORCS2	VPS10 domain-containing receptor SorCS2	Q96PQ0	0	0	1	0	0	0
SOST	Sclerostin	Q9BQB4	0	0	0	1	1	1
SPINK1	Serine protease inhibitor Kazal-type 1	P00995	0	0	0	0	0	0
SPON2	Spondin-2	Q9BUD6	0	0	0	0	1	0
SPRR3	Small proline-rich protein 3	Q9UBC9	0	0	0	0	0	0
SRPX	Sushi repeat-containing protein SRPX	P78539	0	0	0	0	0	0
SUSD2	Sushi domain-containing protein 2	Q9UGT4	0	0	0	0	0	0
SUSD5	Sushi domain-containing protein 5	O60279	0	0	0	0	0	0
TFF1	Trefoil factor 1	P04155	0	0	0	0	1	0
THBS2	Thrombospondin-2	P35442	0	0	0	0	0	1
TNFRSF11B	Tumor necrosis factor receptor superfamily member 11B	O00300	0	0	0	1	1	1
TNFRSF13B	Tumor necrosis factor receptor superfamily member 13B	O14836	0	0	0	0	0	0
TNFSF13	Tumor necrosis factor ligand superfamily member 13	O75888	0	0	0	0	0	0
TNXB	Tenascin-X	P22105	0	0	1	0	1	1
TSPAN1	Tetraspanin-1	O60635	0	0	0	0	0	0
WFDC2	WAP four-disulfide core domain protein 2	Q14508	0	0	0	1	1	1
WIF1	Wnt inhibitory factor 1	Q9Y5W5	0	0	0	0	0	0
WNT9A	Protein Wnt-9a	O14904	0	0	0	0	0	0
XCL1	Lymphotactin	P47992	0	0	0	0	0	0

## Sheet: TS2. ProtAge20 APs
Gene_name	Protein_name	UniProt ID	Horvath_overlap	PhenoAge_overlap	DunedinPACE_overlap	Johnson_2020_review_overlap	Coenen_2023_AP_overlap	Lehallier_2019_clock_overlap
ACRV1	Acrosomal protein SP-10	P26436	0	0	0	0	0	0
AGRP	Agouti-related protein	O00253	0	0	0	1	1	1
CDCP1	CUB domain-containing protein 1	Q9H5V8	0	0	0	0	1	0
COL6A3	Collagen alpha-3(VI) chain	P12111	0	0	0	0	0	0
CXCL17	C-X-C motif chemokine 17	Q6UXB2	0	0	0	0	0	0
EDA2R	Tumor necrosis factor receptor superfamily member 27	Q9HAV5	0	0	0	1	0	0
ELN	Elastin	P15502	0	0	0	0	0	0
ENG	Endoglin	P17813	0	0	0	0	0	0
FSHB	Follitropin subunit beta	P01225	0	0	0	0	0	0
GDF15	Growth/differentiation factor 15	Q99988	0	0	0	1	1	1
GFAP	Glial fibrillary acidic protein	P14136	0	0	0	0	0	0
IGDCC4	Immunoglobulin superfamily DCC subclass member 4	Q8TDY8	0	0	0	0	1	1
KLK3	Prostate-specific antigen	P07288	0	0	0	0	0	1
KLK7	Kallikrein-7	P49862	0	0	0	1	1	1
LECT2	Leukocyte cell-derived chemotaxin-2	O14960	0	0	0	0	0	0
LTBP2	Latent-transforming growth factor beta-binding protein 2	Q14767	0	0	0	0	0	0
NEFL	Neurofilament light polypeptide	P07196	0	0	0	0	0	0
PODXL2	Podocalyxin-like protein 2	Q9NZ53	0	0	0	0	0	0
PTPRR	Receptor-type tyrosine-protein phosphatase R	Q15256	0	0	0	0	0	0
SCARF2	Scavenger receptor class F member 2	Q96GP6	0	0	0	0	1	1

## Sheet: TS3. PAG-frailty (all)
Outcome	Coefficient	Low_95%_CI	High_95%_CI	FDR P-value
Hand grip strength (right)	-0.0228695	-0.0257072	-0.0200318	6.3165e-55
Hand grip strength (left)	-0.0221122	-0.0248863	-0.0193382	6.30892e-54
Telomere length	-0.018569	-0.0219266	-0.0152114	9.29922e-27
IGF-1	-0.0135789	-0.016888	-0.0102697	2.4297e-15
Lung function (FEV1)	-0.0134735	-0.0162232	-0.0107238	2.4206e-21
Fluid intelligence	-0.00947678	-0.0126552	-0.00629832	8.05651e-09
Albumin	-0.0087287	-0.0120876	-0.00536983	5.01554e-07
Heel bone mineral density	-0.00733164	-0.0105877	-0.00407554	1.14796e-05
Total bilirubin	-0.00226686	-0.00558098	0.00104725	0.186964
ALT	0.000736068	-0.00260092	0.00407305	0.665498
BMI	0.00789706	0.00454277	0.0112513	4.6383e-06
GGT	0.00830897	0.00494013	0.0116778	1.81036e-06
Arterial stiffness index	0.00948228	0.00629788	0.0126667	8.05651e-09
AST	0.0104735	0.00707169	0.0138753	2.71145e-09
C-reactive protein	0.0111717	0.00775531	0.014588	2.65589e-10
Reaction time	0.0115568	0.00830945	0.0148042	6.42353e-12
Systolic blood pressure	0.0127133	0.00933574	0.0160908	3.68719e-13
Diastolic blood pressure	0.0128208	0.00963002	0.0160115	8.51203e-15
Creatinine	0.0157796	0.0127469	0.0188122	7.23592e-24
Frequent insomnia	0.0184936	0.0107371	0.02625	3.6407e-06
Frailty index (continuous)	0.0258424	0.0225819	0.029103	1.8879e-53
Tired/lethargic every day	0.0324908	0.0189047	0.0460769	3.56101e-06
Sleep 10+ hours / day	0.0404244	0.0164701	0.0643786	0.00101639
Cystatin C	0.0418195	0.0386534	0.0449856	2.85319e-145
Self-rated facial aging	0.0680444	0.0481945	0.0878944	3.5376e-11
Slow walking pace	0.0886469	0.0762188	0.101075	1.11615e-43
Poor self-rated health	0.0981188	0.0827876	0.11345	1.93874e-35

## Sheet: TS4. PAG-frailty (healthy)
Outcome	Coefficient	Low_95%_CI	High_95%_CI	FDR P-value
Hand grip strength (right)	-0.0188939	-0.023097	-0.0146907	1.80856e-17
Hand grip strength (left)	-0.0158684	-0.0199813	-0.0117556	3.71057e-13
Telomere length	-0.0159933	-0.0210525	-0.010934	2.27495e-09
IGF-1	-0.0119228	-0.0167206	-0.00712508	3.35688e-06
Lung function (FEV1)	-0.00695275	-0.0109235	-0.00298199	0.00108032
Fluid intelligence	-0.0109537	-0.0158283	-0.00607914	2.61557e-05
Albumin	-0.00199712	-0.00694059	0.00294634	0.462729
Heel bone mineral density	-0.00793374	-0.0127178	-0.00314963	0.00194718
Total bilirubin	-0.00388278	-0.00896707	0.00120151	0.157821
ALT	0.00532097	0.000937242	0.00970469	0.0223225
BMI	0.00669406	0.00215912	0.011229	0.00572454
GGT	0.00502501	0.00135515	0.00869486	0.00983268
Arterial stiffness index	0.00873312	0.00439788	0.0130684	0.000172876
AST	0.0136816	0.00968468	0.0176784	1.08273e-10
C-reactive protein	0.00846811	0.00425076	0.0126855	0.000172876
Reaction time	0.00802559	0.0034655	0.0125857	0.00108032
Systolic blood pressure	0.0178073	0.0127747	0.02284	2.81583e-11
Diastolic blood pressure	0.0157174	0.0110782	0.0203566	1.44089e-10
Creatinine	0.00751517	0.00454037	0.01049	2.50293e-06
Frequent insomnia	0.0144463	0.00204636	0.0268462	0.027498
Frailty index (continuous)	0.0065553	0.00244308	0.0106675	0.00283206
Tired/lethargic every day	0.00551566	-0.0182293	0.0292606	0.673869
Sleep 10+ hours / day	0.0082525	-0.0389923	0.0554973	0.732082
Cystatin C	0.0312731	0.0280832	0.0344629	3.88707e-80
Self-rated facial aging	0.020873	-0.0122666	0.0540126	0.244149
Slow walking pace	0.0647184	0.0380064	0.0914304	5.52936e-06
Poor self-rated health	0.0501337	0.0149805	0.0852868	0.00737062

## Sheet: TS5. PAG20-frailty (all)
Outcome	Coefficient	Low_95%_CI	High_95%_CI	FDR P-value
Hand grip strength (right)	-0.0139497	-0.0173377	-0.0105618	2.84993e-15
Hand grip strength (left)	-0.0114969	-0.014812	-0.00818186	3.68724e-11
Telomere length	-0.01883	-0.0229024	-0.0147576	9.32153e-19
IGF-1	-0.0107363	-0.0146018	-0.00687077	1.42276e-07
Lung function (FEV1)	-0.00616405	-0.00936352	-0.00296457	0.000269424
Fluid intelligence	-0.0065342	-0.010463	-0.00260539	0.00150704
Albumin	-0.0102674	-0.0142484	-0.00628635	9.758e-07
Heel bone mineral density	-0.00699492	-0.0108498	-0.00314005	0.00056461
Total bilirubin	-0.0076653	-0.0117611	-0.00356948	0.000388828
ALT	0.0178829	0.0143586	0.0214072	2.67843e-22
BMI	0.000802499	-0.00285253	0.00445753	0.692593
GGT	0.00803115	0.00507551	0.0109868	2.49107e-07
Arterial stiffness index	0.00597914	0.0024854	0.00947289	0.00113213
AST	0.025721	0.0225163	0.0289257	2.64597e-54
C-reactive protein	0.015517	0.0121241	0.0189099	1.52756e-18
Reaction time	0.00475316	0.0010781	0.00842821	0.0133116
Systolic blood pressure	0.00542567	0.00136617	0.00948517	0.0113229
Diastolic blood pressure	0.002196	-0.00154626	0.00593826	0.270082
Creatinine	0.0110384	0.00864463	0.0134321	9.32153e-19
Frequent insomnia	0.0214716	0.0114872	0.031456	4.8188e-05
Frailty index (continuous)	0.00777354	0.00446082	0.0110863	8.85037e-06
Tired/lethargic every day	0.0222887	0.00325306	0.0413244	0.0244557
Sleep 10+ hours / day	-0.000818266	-0.0392012	0.0375646	0.966671
Cystatin C	0.0329396	0.0303859	0.0354932	1.91803e-137
Self-rated facial aging	0.0343518	0.00776147	0.0609421	0.0133116
Slow walking pace	0.0625156	0.0408861	0.0841452	4.4144e-08
Poor self-rated health	0.054647	0.0264043	0.0828896	0.000268611

## Sheet: TS6. PAG20-frailty (healthy)
Outcome	Coefficient	Low_95%_CI	High_95%_CI	FDR P-value
Hand grip strength (right)	-0.0138722	-0.0172585	-0.010486	3.9701e-15
Hand grip strength (left)	-0.011478	-0.0147905	-0.00816544	3.84435e-11
Telomere length	-0.0187258	-0.0227975	-0.0146541	1.16189e-18
IGF-1	-0.0107175	-0.0145796	-0.00685543	1.46067e-07
Lung function (FEV1)	-0.00605253	-0.00925042	-0.00285464	0.000351002
Fluid intelligence	-0.00657908	-0.0105049	-0.00265326	0.00138008
Albumin	-0.0102359	-0.0142144	-0.0062573	1.04115e-06
Heel bone mineral density	-0.0069306	-0.0107818	-0.00307941	0.00063098
Total bilirubin	-0.00769003	-0.0117814	-0.00359864	0.000365476
ALT	0.0178013	0.0142802	0.0213225	3.85432e-22
BMI	0.000727133	-0.00292512	0.00437938	0.723149
GGT	0.00785937	0.00490214	0.0108166	4.69926e-07
Arterial stiffness index	0.00595498	0.0024626	0.00944736	0.00118327
AST	0.0256499	0.0224486	0.0288513	4.04008e-54
C-reactive protein	0.0154487	0.0120481	0.0188494	2.61642e-18
Reaction time	0.0047415	0.00106764	0.00841536	0.0134107
Systolic blood pressure	0.00536825	0.00131136	0.00942513	0.0122178
Diastolic blood pressure	0.00216101	-0.00158014	0.00590215	0.278166
Creatinine	0.0110515	0.00865993	0.0134432	9.81487e-19
Frequent insomnia	0.02115	0.0111734	0.0311265	6.27182e-05
Frailty index (continuous)	0.00769821	0.00438629	0.0110101	1.08915e-05
Tired/lethargic every day	0.0221552	0.00314761	0.0411628	0.0251331
Sleep 10+ hours / day	0.000501766	-0.0376639	0.0386675	0.979443
Cystatin C	0.0329107	0.0303588	0.0354626	2.13237e-137
Self-rated facial aging	0.0343603	0.00776334	0.0609572	0.0134107
Slow walking pace	0.0618582	0.040267	0.0834495	5.88874e-08
Poor self-rated health	0.0546988	0.0265616	0.0828361	0.000249963

## Sheet: TS7. PAG-disease model 1
Outcome	Hazard Ratio	Low 95% CI	High 95% CI	FDR P-value
Type II diabetes	1.03485	1.02019	1.04972	3.46358e-06
Parkinson's disease	1.03686	0.998806	1.07637	0.0577822
Rheumatoid arthritis	1.04653	1.02057	1.07316	0.000416071
Chronic liver diseases	1.04709	1.02321	1.07152	0.000106466
Osteoarthritis	1.04774	1.03745	1.05813	5.05187e-20
Macular degeneration	1.05014	1.02504	1.07586	9.24227e-05
Ischemic heart disease	1.05698	1.04526	1.06883	5.94e-22
Osteoporosis	1.07724	1.05706	1.09781	2.34896e-14
All stroke	1.07805	1.05579	1.10079	2.78431e-12
Ischemic stroke	1.08135	1.05733	1.10592	1.33635e-11
Emphysema, COPD	1.08856	1.07034	1.10709	2.47514e-22
All-cause mortality	1.10682	1.09443	1.11936	1.18571e-68
Chronic kidney diseases	1.10805	1.09122	1.12513	1.3998e-38
All-cause dementia	1.12084	1.0961	1.14614	6.39293e-23
Alzheimer's disease	1.15587	1.11735	1.19571	1.17051e-16

## Sheet: TS8. PAG-disease model 2
Outcome	Hazard Ratio	Low 95% CI	High 95% CI	FDR P-value
Parkinson's disease	1.03207	0.993993	1.0716	0.0998037
Chronic liver diseases	1.03829	1.01469	1.06244	0.00145611
Type II diabetes	1.04116	1.02652	1.05602	3.26395e-08
Rheumatoid arthritis	1.04456	1.0187	1.07108	0.000754547
Osteoarthritis	1.04609	1.03575	1.05652	1.44765e-18
Macular degeneration	1.05134	1.0261	1.0772	6.74659e-05
Ischemic heart disease	1.05571	1.04397	1.06759	6.20993e-21
Osteoporosis	1.07518	1.05488	1.09587	1.70739e-13
All stroke	1.08173	1.05932	1.10461	3.14379e-13
Ischemic stroke	1.08493	1.06074	1.10967	2.07709e-12
Emphysema, COPD	1.08713	1.06892	1.10566	1.24669e-21
All-cause mortality	1.10614	1.09367	1.11875	6.02756e-67
Chronic kidney diseases	1.1118	1.09494	1.12891	3.08137e-41
All-cause dementia	1.12404	1.09906	1.14959	1.02658e-23
Alzheimer's disease	1.16102	1.1219	1.2015	2.93562e-17

## Sheet: TS9. PAG-disease model 3
Outcome	Hazard Ratio	Low 95% CI	High 95% CI	FDR P-value
Chronic liver diseases	1.02564	1.00247	1.04934	0.0320072
Type II diabetes	1.0268	1.01254	1.04126	0.000262955
Parkinson's disease	1.03188	0.993698	1.07152	0.102822
Rheumatoid arthritis	1.03921	1.01354	1.06554	0.00298286
Osteoarthritis	1.04339	1.03311	1.05378	1.06364e-16
Macular degeneration	1.04793	1.02277	1.07371	0.000217267
Ischemic heart disease	1.04944	1.0378	1.06121	6.69037e-17
All stroke	1.0733	1.05109	1.09598	5.58104e-11
Osteoporosis	1.07462	1.05426	1.09538	3.14933e-13
Ischemic stroke	1.07554	1.05159	1.10003	3.48288e-10
Emphysema, COPD	1.08095	1.0628	1.09941	7.87254e-19
All-cause mortality	1.10077	1.08836	1.11333	1.15763e-60
Chronic kidney diseases	1.10102	1.08441	1.11788	1.72242e-34
All-cause dementia	1.11911	1.0942	1.14459	5.80809e-22
Alzheimer's disease	1.15703	1.11796	1.19746	1.8533e-16

[truncated: 12 more sheets: TS10. PAG20-disease model 1, TS11. PAG20-disease model 2, TS12. PAG20-disease model 3, TS13. PAG-cancer model 1, TS14. PAG-cancer model 2, TS15. PAG-cancer model 3, TS16. UKB PAG deciles, TS17. CKB PAG deciles, TS18. Aging and frailty vars, TS19. Frailty Index, TS20. UKB disease codes, TS21. CKB disease codes]
